# Supplementary material for: Computer-aided diagnosis of lung nodule using gradient tree boosting and Bayesian optimization
Source: PLoS One. 2018 Apr 19;13(4):e0195875. doi: 10.1371/journal.pone.0195875 (PMC5908232; doi:10.1371/journal.pone.0195875)
Supplement: S1 File — includes Python script of our CADx system and binary data of lung nodules stored as NPY. (ZIP) [file pone.0195875.s002.zip]

Archive with 20 entries (14 files):
- cadx_hyperopt_xgboost_lbptop_lungx_nsclc_radiomics_2018_0212/cache/
- cadx_hyperopt_xgboost_lbptop_lungx_nsclc_radiomics_2018_0212/gpl-3.0.txt
- cadx_hyperopt_xgboost_lbptop_lungx_nsclc_radiomics_2018_0212/lbptop_features.py
- cadx_hyperopt_xgboost_lbptop_lungx_nsclc_radiomics_2018_0212/license.txt
- cadx_hyperopt_xgboost_lbptop_lungx_nsclc_radiomics_2018_0212/log/
- cadx_hyperopt_xgboost_lbptop_lungx_nsclc_radiomics_2018_0212/log/svm_lbptop_main/
- cadx_hyperopt_xgboost_lbptop_lungx_nsclc_radiomics_2018_0212/log/xgb_lbptop_main/
- cadx_hyperopt_xgboost_lbptop_lungx_nsclc_radiomics_2018_0212/ml_hyper.py
- cadx_hyperopt_xgboost_lbptop_lungx_nsclc_radiomics_2018_0212/readme.txt
- cadx_hyperopt_xgboost_lbptop_lungx_nsclc_radiomics_2018_0212/sh/
- cadx_hyperopt_xgboost_lbptop_lungx_nsclc_radiomics_2018_0212/sh/run.sh
- cadx_hyperopt_xgboost_lbptop_lungx_nsclc_radiomics_2018_0212/sh/sumarize_svm_log.sh
- cadx_hyperopt_xgboost_lbptop_lungx_nsclc_radiomics_2018_0212/sh/sumarize_xgb_log.sh
- cadx_hyperopt_xgboost_lbptop_lungx_nsclc_radiomics_2018_0212/sh/svm_lbptop_main.sh
- cadx_hyperopt_xgboost_lbptop_lungx_nsclc_radiomics_2018_0212/sh/xgb_lbptop_main.sh
- cadx_hyperopt_xgboost_lbptop_lungx_nsclc_radiomics_2018_0212/svm_lbptop_main.py
- cadx_hyperopt_xgboost_lbptop_lungx_nsclc_radiomics_2018_0212/training_data/
- cadx_hyperopt_xgboost_lbptop_lungx_nsclc_radiomics_2018_0212/training_data/external_ims.npy
- cadx_hyperopt_xgboost_lbptop_lungx_nsclc_radiomics_2018_0212/training_data/external_labels.npy
- cadx_hyperopt_xgboost_lbptop_lungx_nsclc_radiomics_2018_0212/xgb_lbptop_main.py
