# Supplementary material for: Computer-aided diagnosis of lung nodule using gradient tree boosting and Bayesian optimization
Source: PLoS One. 2018 Apr 19;13(4):e0195875. doi: 10.1371/journal.pone.0195875 (PMC5908232; doi:10.1371/journal.pone.0195875)
Supplement: S1 File — includes Python script of our CADx system and binary data of lung nodules stored as NPY. (ZIP) [file pone.0195875.s002.zip › cadx_hyperopt_xgboost_lbptop_lungx_nsclc_radiomics_2018_0212/lbptop_features.py]

import numpy as np
import random, copy, os
import multiprocessing as mp

from skimage.feature import local_binary_pattern


MY_F = {}
number_of_cpu = 6


def calc_lbp_feature(image, args):
    sh = image.shape

    R = args.r
    P = args.p 
    method = "uniform"
    tmp = np.zeros(sh, np.float32)

    for z in range(sh[0]):
        im = image[z,:,:]
        r = local_binary_pattern(im, P, R, method)
        tmp[z,:,:] = r
    v1 = calc_lbp_hist(tmp, args)
        
    for y in range(sh[1]):
        im = image[:,y,:]
        r = local_binary_pattern(im, P, R, method)
        tmp[:,y,:] = r
    v2 = calc_lbp_hist(tmp, args)

    for x in range(sh[2]):
        im = image[:,:,x]
        r = local_binary_pattern(im, P, R, method)
        tmp[:,:,x] = r
    v3 = calc_lbp_hist(tmp, args)

    result = v1.tolist() + v2.tolist() + v3.tolist()
    result = np.array(result)

    return result

def calc_lbp_hist(values, args):
    rr = values.copy()
    rr.shape = (rr.size,)

    nnn = args.p + 3

    lb = list(range(0, nnn))
    result, b = np.histogram(rr, bins=lb)

    result = result/float(result.sum())
    return result


#############################################
#
#############################################
def __get_f(im, args):
    result = calc_lbp_feature(im, args)
    return result

def get_feature(ims, args):
    f = __get_f(ims[0], args)
    F = f.shape[0]
    N = len(ims)

    r = np.zeros( (N,F) )
    for i in xrange(0, N):
        print "get_feature, idx =", i
        im = ims[i]
        f = __get_f(im, args)
        r[i,:] = f

    return r

def get_feature2(ims, args):
    #import pdb; pdb.set_trace()    
    
    f = __get_f(ims[0], args)
    F = f.shape[0]
    N = len(ims)

    pool = mp.Pool(number_of_cpu)
    results = []
    for i in xrange(N):
	results.append( pool.apply_async(__get_f, (ims[i],args)) )

    r = np.zeros( (N,F) )
    for i in xrange(N):
	r[i,:] = results[i].get()

    #import pdb; pdb.set_trace()    

    return r

def load_labels(args):
    if args.data == "main":
        labels = np.load("training_data/external_labels.npy")
    else:
        print("unknown data:", args.data)
        exit()

    return labels
    
def load_features(args):
    global MY_F
    
    k = (args.data, args.r, args.p)
    if MY_F.has_key(k):
        return MY_F[k]

    key = str(k)
    path = "cache/lbptop_%s.npy" % key 
    if os.path.exists(path):
        fs = np.load(path)
        return fs


    if args.data == "main":
        ims = np.load("training_data/external_ims.npy")    
    else:
        print("unknown data:", args.data)
        exit()

    print "getting features ... (R,P) =", k
    fs = get_feature2(ims, args)
    
    MY_F[k] = fs
    np.save(path, fs)
    
    return fs
    
