# Supplementary material for: Computer-aided diagnosis of lung nodule using gradient tree boosting and Bayesian optimization
Source: PLoS One. 2018 Apr 19;13(4):e0195875. doi: 10.1371/journal.pone.0195875 (PMC5908232; doi:10.1371/journal.pone.0195875)
Supplement: S1 File — includes Python script of our CADx system and binary data of lung nodules stored as NPY. (ZIP) [file pone.0195875.s002.zip › cadx_hyperopt_xgboost_lbptop_lungx_nsclc_radiomics_2018_0212/license.txt]

NPY files are licensed under Creative Commons Attribution 3.0 Unported License.

Code of this software is licensed under GNU GENERAL PUBLIC LICENSE versioin 3 or lator. 

If NPY file or this code is used, please refer to our paper.   
