# Supplementary material for: Computer-aided diagnosis of lung nodule using gradient tree boosting and Bayesian optimization
Source: PLoS One. 2018 Apr 19;13(4):e0195875. doi: 10.1371/journal.pone.0195875 (PMC5908232; doi:10.1371/journal.pone.0195875)
Supplement: S1 File — includes Python script of our CADx system and binary data of lung nodules stored as NPY. (ZIP) [file pone.0195875.s002.zip › cadx_hyperopt_xgboost_lbptop_lungx_nsclc_radiomics_2018_0212/ml_hyper.py]

import numpy as np
import random, copy

from sklearn.metrics import log_loss, accuracy_score
from hyperopt import fmin, hp, STATUS_OK, Trials
import hyperopt


class MachineLearningHyperopt:
        
    def __init__(self, args):
        self.args = args
        self.T = args.t
        self.prepare()
        return
                  
    def prepare(self):
        self.features = {}
        self.results = {}
        self.final_results = []
        return

    def run(self):
        self.prepare()
        space = self.get_space()
        trials = Trials()    
        
        #import pdb; pdb.set_trace()    
        if self.args.algo > 0:
            algo = hyperopt.tpe.suggest
        else:
            algo = hyperopt.rand.suggest
        best_params = fmin(self.get_score, space, algo=algo, trials=trials, max_evals=self.T)
        
        M = self.args.m
        print "********* final **********"
        for i in range(M):
            self.get_score(best_params, True)
        print "********* final **********"
        
        r = np.array(self.final_results)
        print r
        print "best parameters", best_params
        print "mean:", r.mean(axis=0).tolist()
        print "std:", r.std(axis=0).tolist()
                        
        return


    ##########################################
    # abstract method (to be overidden)
    ##########################################
    def get_score(self, params, is_final=False):
        return

    def get_space(self):
        return None
    
