# Supplementary material for: Computer-aided diagnosis of lung nodule using gradient tree boosting and Bayesian optimization
Source: PLoS One. 2018 Apr 19;13(4):e0195875. doi: 10.1371/journal.pone.0195875 (PMC5908232; doi:10.1371/journal.pone.0195875)
Supplement: S1 File — includes Python script of our CADx system and binary data of lung nodules stored as NPY. (ZIP) [file pone.0195875.s002.zip › cadx_hyperopt_xgboost_lbptop_lungx_nsclc_radiomics_2018_0212/readme.txt]

# Requirements
We developed our software using the following softwares. 
We recommend Anaconda distribution and package manager (pip) for preparing for these softwares.

* Ubuntu Linux (versio 16.04)
* shell (i.e., bash)
* Python (version 2.7, https://www.python.org/)
* scikit-image (version 0.18.1, http://scikit-image.org/)
* sciki-learn (version 0.18.1, http://scikit-learn.org/)
* xgboost (version 0.6, http://xgboost.readthedocs.io/en/latest/)
* hyperopt (version 0.1, http://hyperopt.github.io/hyperopt/)

# Data
CT images of lung nodules and corresponding labels obtained from LUNGx Challenges and NSCLC Radiogenomics are stored as NPY files in `training_data`.
These files are visually verified by board-certified radiologists. 

# Execution
Please run the following command.

  sh sh/run.sh
