# Supplementary material for: Computer-aided diagnosis of lung nodule using gradient tree boosting and Bayesian optimization
Source: PLoS One. 2018 Apr 19;13(4):e0195875. doi: 10.1371/journal.pone.0195875 (PMC5908232; doi:10.1371/journal.pone.0195875)
Supplement: S1 File — includes Python script of our CADx system and binary data of lung nodules stored as NPY. (ZIP) [file pone.0195875.s002.zip › cadx_hyperopt_xgboost_lbptop_lungx_nsclc_radiomics_2018_0212/sh/sumarize_svm_log.sh]

D=./log/svm_lbptop_main/


for a in 0 1 
do
  for t in 10 100 200 1000
  do 
    param=algo$a-t$t
        
    echo $param
    tail -n 2 $D/*-$param---idx* | grep mean
  done
done
