# Supplementary material for: Computer-aided diagnosis of lung nodule using gradient tree boosting and Bayesian optimization
Source: PLoS One. 2018 Apr 19;13(4):e0195875. doi: 10.1371/journal.pone.0195875 (PMC5908232; doi:10.1371/journal.pone.0195875)
Supplement: S1 File — includes Python script of our CADx system and binary data of lung nodules stored as NPY. (ZIP) [file pone.0195875.s002.zip › cadx_hyperopt_xgboost_lbptop_lungx_nsclc_radiomics_2018_0212/sh/svm_lbptop_main.sh]

PY=python
D=./log/svm_lbptop_main/
data=main

mkdir -p $D


for a in 0 1
do
  for t in 10 100 200 1000 
  do 
    for i in 0 1 2 3 4 5 6 7 8 9
    do
      cmd="$PY svm_lbptop_main.py --data $data -t $t --algo $a -m 1 -n 0"
      log=$D/svm_lbptop-$data-n0-m1-algo$a-t$t---idx$i.txt
        
      echo $cmd $log
      $cmd > $log
    done
  done
done
