# Supplementary material for: Computer-aided diagnosis of lung nodule using gradient tree boosting and Bayesian optimization
Source: PLoS One. 2018 Apr 19;13(4):e0195875. doi: 10.1371/journal.pone.0195875 (PMC5908232; doi:10.1371/journal.pone.0195875)
Supplement: S1 File — includes Python script of our CADx system and binary data of lung nodules stored as NPY. (ZIP) [file pone.0195875.s002.zip › cadx_hyperopt_xgboost_lbptop_lungx_nsclc_radiomics_2018_0212/svm_lbptop_main.py]

import numpy as np
import random, copy

from sklearn.svm import SVC
from sklearn.metrics import log_loss, accuracy_score, roc_auc_score
from sklearn.model_selection import KFold, LeaveOneOut
from hyperopt import fmin, hp, STATUS_OK, Trials
import hyperopt

from lbptop_features import load_features, load_labels
from ml_hyper import MachineLearningHyperopt


class SVMHyperopt(MachineLearningHyperopt):
    
    def get_score(self, params, is_final=False):
        args = copy.deepcopy(self.args)
        args.r = int(params["r"])
        args.p = int(params["p"])
        N = args.n
        
        ps = {
        "C": params["c"],
        "gamma": params["g"],         
        }
        
        X = load_features(args)
        Y = load_labels(args)
        print "feature_size =", X.shape, Y.shape, " ----- Training with params: ", params

        losses = []
        accs = []
        ys = []
        probs = []   
        
        if N > 0:
            kf = KFold(N, shuffle=True)
            folds = kf.split( range(Y.size) )
        else:
            loo = LeaveOneOut()
            folds = loo.split( range(Y.size) )

        for train, test in folds:
            X_Train, X_Test, y_Train, y_Test = X[train], X[test], Y[train], Y[test]
            
            svm = SVC(kernel="rbf", probability=True) 
            svm.set_params(**ps)
            svm.fit(X_Train, y_Train)
            predictions = svm.predict_proba(X_Test)
            
            loss = log_loss(y_Test, predictions, labels=[0,1])            
            acc = (y_Test == predictions.argmax(axis=1)).sum() 
            losses.append(loss)
            accs.append(acc)

            ys.append(y_Test)
            probs.append(predictions[:,1])
            
        l = np.array(losses).mean()
        a = sum(accs)/float(len(Y))

        probabilities = np.concatenate(probs)
        ys = np.concatenate(ys)
        auc = roc_auc_score(ys, probabilities)
        print "loss=%s, auc=%s, accuracy=%s" % (l, auc, a)
    
        if is_final:
            self.final_results.append([l,auc,a])
        
        R = self.results
        R[str(params)] = (l,auc,a)
        return {'loss': l, 'status': STATUS_OK}
    
    def get_space(self):
        space = {
        'c': hp.loguniform("c", np.log(1.0e-5), np.log(1.0e5)),
        'g': hp.loguniform("g", np.log(1.0e-5), np.log(1.0e5)),
                
        'r': hp.quniform('r', 7,8,1),
        'p': hp.quniform('p', 40,48,8),                   
        }
        
        return space


def main(args):
    x = SVMHyperopt(args)
    x.run()
    return 

######################################
# Main
######################################
if __name__ == "__main__":
    import argparse
    parser = argparse.ArgumentParser()    
    parser.add_argument("--data", choices=["main"], default="main") 
    parser.add_argument("-n", type=int, default=0)     # n-fold (n=0 means LOOCV)
    parser.add_argument("-m", type=int, default=1)     # number of final evaluation 
    parser.add_argument("-t", type=int, default=1000)  # number of trial for hyperopt
    parser.add_argument("--algo", type=int, default=1) # if a == 1 then use TPE       
    
    args = parser.parse_args()
    print args
      
    main(args)
    
