# Supplementary material for: Computer-aided diagnosis of lung nodule using gradient tree boosting and Bayesian optimization
Source: PLoS One. 2018 Apr 19;13(4):e0195875. doi: 10.1371/journal.pone.0195875 (PMC5908232; doi:10.1371/journal.pone.0195875)
Supplement: S1 File — includes Python script of our CADx system and binary data of lung nodules stored as NPY. (ZIP) [file pone.0195875.s002.zip › cadx_hyperopt_xgboost_lbptop_lungx_nsclc_radiomics_2018_0212/xgb_lbptop_main.py]

import numpy as np
import random, copy

import xgboost as xgb
from sklearn.metrics import log_loss, accuracy_score, roc_auc_score
from sklearn.model_selection import KFold, LeaveOneOut
from hyperopt import fmin, tpe, hp, STATUS_OK, Trials
import hyperopt

from lbptop_features import load_features, load_labels
from ml_hyper import MachineLearningHyperopt


class XGBHyperopt(MachineLearningHyperopt):
    
    def get_score(self, params, is_final=False):
        args = copy.deepcopy(self.args)
        args.r = int(params["r"])
        args.p = int(params["p"])

        N = args.n
        E = int(50)
    
        ps = {
        "objective": "multi:softprob", 
        "eval_metric": "mlogloss",
        "eta": 0.3, 
        "max_depth": 6, 
        "min_child_weight": 1, 
        "subsample": 1, 
        "colsample_bytree": 1,
        "num_class": 2,
        "silent":1,
        "nthread":11,
        }
        ps["eta"] = params["eta"]
        ps["max_depth"] = int(params["max_depth"])
        ps["min_child_weight"] = params["min_child_weight"]
        ps["gamma"] = params["gamma"]
    
        X = load_features(args)
        Y = load_labels(args)
        print "feature_size =", X.shape, Y.shape, " ----- Training with params: ", params

        losses = []
        accs = []
        ys = []
        probs = []       

        if N > 0:
            kf = KFold(N, shuffle=True)
            folds = kf.split( range(Y.size) )
        else:
            loo = LeaveOneOut()
            folds = loo.split( range(Y.size) )
       
        #import pdb; pdb.set_trace()    
        for train, test in folds:
            X_Train, X_Test, y_Train, y_Test = X[train], X[test], Y[train], Y[test]
            dtrain = xgb.DMatrix(X_Train, label=y_Train)
            dvalid = xgb.DMatrix(X_Test, label=y_Test)
            watchlist = [(dtrain, 'train'),(dvalid, 'eval')]
            model = xgb.train(ps, dtrain, num_boost_round=E, evals=watchlist)
            predictions = model.predict(dvalid)
            
            acc = (y_Test == predictions.argmax(axis=1)).sum() 
            loss = log_loss(y_Test, predictions, labels=[0,1])

            losses.append(loss)
            accs.append(acc)
            ys.append(y_Test)
            probs.append(predictions[:,1])
            
        l = np.array(losses).mean()
        a = sum(accs)/float(len(Y))
        
        probabilities = np.concatenate(probs)
        ys = np.concatenate(ys)
        auc = roc_auc_score(ys, probabilities)

        print "loss=%s, auc=%s, accuracy=%s" % (l, auc, a)
        
        if is_final:
            self.final_results.append([l,auc,a])
    
        R = self.results
        R[str(params)] = (l,auc,a)

        return {'loss': l, 'status': STATUS_OK}

    def get_space(self):
        space = {
        "eta" : hp.uniform("eta", 0.2, 0.6),
        "max_depth" : hp.quniform("max_depth", 1, 13, 1),
        "min_child_weight" : hp.quniform('min_child_weight', 1, 10, 1),
        'gamma' : hp.uniform('gamma', 0, 1),

        'r': hp.quniform('r', 7,8,1),
        'p': hp.quniform('p', 40,48,8),
        }
        
        return space

    
    
def main(args):
    x = XGBHyperopt(args)
    x.run()
    return 


######################################
# Main
######################################
if __name__ == "__main__":
    import argparse
    parser = argparse.ArgumentParser()    
    parser.add_argument("--data", choices=["main"], default="main")
    parser.add_argument("-n", type = int, default = 0)   # n-fold (n=0 means LOOCV)
    parser.add_argument("-m", type = int, default = 3)   # number of final evaluation 
    parser.add_argument("-t", type = int, default = 100) # number of trial for hyperopt
    parser.add_argument("--algo", type=int, default=1)   # if a == 1 then use TPE       
    
    args = parser.parse_args()
    print args
      
    main(args)
    
